# Supplementary material for: Anti-Inflammatory and Pro-Differentiating Properties of the Aryl Hydrocarbon Receptor Ligands NPD-0614-13 and NPD-0614-24: Potential Therapeutic Benefits in Psoriasis
Source: Int J Mol Sci. 2021 Jul 13;22(14):7501. doi: 10.3390/ijms22147501 (PMC8304622; doi:10.3390/ijms22147501)
Supplement: Supplementary file 1 [file ijms-22-07501-s001.zip]

Archive with 1 entries (1 files):
- ijms-1282003-supplementary.pdf
